# Supplementary material for: Systemic Investigation Identifying Salivary miR-196b as a Promising Biomarker for Early Detection of Head-Neck Cancer and Oral Precancer Lesions
Source: Diagnostics (Basel). 2021 Aug 4;11(8):1411. doi: 10.3390/diagnostics11081411 (PMC8392418; doi:10.3390/diagnostics11081411)
Supplement: Supplementary file 1 [file diagnostics-11-01411-s001.zip]

Archive with 1 entries (1 files):
- diagnostics-1301621-Supplementary.pdf
